# Supplementary material for: Complete biosynthetic pathway to the antidiabetic drug acarbose
Source: Nat Commun. 2022 Jun 15;13:3455. doi: 10.1038/s41467-022-31232-4 (PMC9200736; doi:10.1038/s41467-022-31232-4)
Supplement: Supplementary file 3 — Source Data [file 41467_2022_31232_MOESM3_ESM.xlsx]

## Sheet: sequences_used_for_phylogenetic
Accession	Description	Organism	Sequence Length
WP_190204049.1	Cof-type HAD-IIB family hydrolase [Streptomyces fumanus]	Streptomyces fumanus	1073
WP_158102199.1	Cof-type HAD-IIB family hydrolase [Streptomyces glaucescens]	Streptomyces glaucescens	1036
WP_159072749.1	Cof-type HAD-IIB family hydrolase [Streptomyces glaucescens]	Streptomyces glaucescens	1023
WP_193474630.1	Cof-type HAD-IIB family hydrolase [Streptomyces griseomycini]	Streptomyces griseomycini	1086
WP_184827000.1	Cof-type HAD-IIB family hydrolase [Streptomyces griseostramineus]	Streptomyces griseostramineus	1086
WP_219014032.1	Cof-type HAD-IIB family hydrolase [Streptomyces sp. NEAU-sy36]	Streptomyces sp. NEAU-sy36	1004
MYZ17805.1	Cof-type HAD-IIB family hydrolase [Streptomyces sp. SID337]	Streptomyces sp. SID337	1022
WP_207823892.1	Cof-type HAD-IIB family hydrolase [Streptomyces sp. VRA16 Mangrove soil]	Streptomyces sp. VRA16 Mangrove soil	1001
WP_159044763.1	Cof-type HAD-IIB family hydrolase [Streptomyces sp. XY152]	Streptomyces sp. XY152	1082
WP_085572468.1	glycogen/starch synthase, partial [Streptomyces sp. 13-12-16]	Streptomyces sp. 13-12-16	653
WP_127892951.1	glycogen/starch synthase, partial [Streptomyces sp. S10(2018)]	Streptomyces sp. S10(2018)	631
WP_202518074.1	glycogen/starch synthase, partial [Streptomyces sp. SID685]	Streptomyces sp. SID685	604
WP_202441993.1	glycogen/starch synthase, partial [Streptomyces sp. SID6137]	Streptomyces sp. SID6137	638
WP_181798053.1	glycogen/starch synthase, partial [Streptomyces sp. WELS2]	Streptomyces sp. WELS2	466
WP_218904275.1	glycogen/starch synthase [Allostreptomyces psammosilenae]	Allostreptomyces psammosilenae	705
WP_218904277.1	glycogen/starch synthase [Allostreptomyces psammosilenae]	Allostreptomyces psammosilenae	714
WP_034591017.1	glycogen/starch synthase [Hamadaea tsunoensis]	Hamadaea tsunoensis	714
WP_157545454.1	glycogen/starch synthase [Hamadaea tsunoensis]	Hamadaea tsunoensis	740
WP_030398106.1	glycogen/starch synthase [Kitasatospora purpeofusca]	Kitasatospora purpeofusca	700
WP_051756951.1	glycogen/starch synthase [Kitasatospora purpeofusca]	Kitasatospora purpeofusca	719
WP_212826338.1	glycogen/starch synthase [Polymorphospora rubra]	Polymorphospora rubra	715
WP_212826345.1	glycogen/starch synthase [Polymorphospora rubra]	Polymorphospora rubra	717
WP_013374644.1	glycogen/starch synthase [Stigmatella aurantiaca]	Stigmatella aurantiaca	657
WP_075009594.1	glycogen/starch synthase [Stigmatella aurantiaca]	Stigmatella aurantiaca	657
WP_093523364.1	glycogen/starch synthase [Stigmatella erecta]	Stigmatella erecta	657
WP_182453744.1	glycogen/starch synthase [Streptacidiphilus sp. P02-A3a]	Streptacidiphilus sp. P02-A3a	730
WP_182453748.1	glycogen/starch synthase [Streptacidiphilus sp. P02-A3a]	Streptacidiphilus sp. P02-A3a	701
WP_030618989.1	glycogen/starch synthase [Streptomyces achromogenes]	Streptomyces achromogenes	689
WP_150243813.1	glycogen/starch synthase [Streptomyces albofaciens]	Streptomyces albofaciens	689
WP_189302720.1	glycogen/starch synthase [Streptomyces cinerochromogenes]	Streptomyces cinerochromogenes	689
WP_108988841.1	glycogen/starch synthase [Streptomyces coelicoflavus]	Streptomyces coelicoflavus	691
WP_164414200.1	glycogen/starch synthase [Streptomyces coelicoflavus]	Streptomyces coelicoflavus	691
WP_150236171.1	glycogen/starch synthase [Streptomyces filamentosus]	Streptomyces filamentosus	699
WP_190204207.1	glycogen/starch synthase [Streptomyces fumanus]	Streptomyces fumanus	692
WP_037655704.1	glycogen/starch synthase [Streptomyces griseofuscus]	Streptomyces griseofuscus	698
WP_085563172.1	glycogen/starch synthase [Streptomyces griseofuscus]	Streptomyces griseofuscus	698
WP_125211120.1	glycogen/starch synthase [Streptomyces griseofuscus]	Streptomyces griseofuscus	698
WP_193474640.1	glycogen/starch synthase [Streptomyces griseomycini]	Streptomyces griseomycini	692
WP_184827049.1	glycogen/starch synthase [Streptomyces griseostramineus]	Streptomyces griseostramineus	692
WP_030827426.1	glycogen/starch synthase [Streptomyces hygroscopicus]	Streptomyces hygroscopicus	690
WP_060943871.1	glycogen/starch synthase [Streptomyces hygroscopicus]	Streptomyces hygroscopicus	690
WP_060950389.1	glycogen/starch synthase [Streptomyces hygroscopicus]	Streptomyces hygroscopicus	690
WP_062008417.1	glycogen/starch synthase [Streptomyces hygroscopicus]	Streptomyces hygroscopicus	690
WP_066028057.1	glycogen/starch synthase [Streptomyces hygroscopicus]	Streptomyces hygroscopicus	690
WP_067073860.1	glycogen/starch synthase [Streptomyces hygroscopicus]	Streptomyces hygroscopicus	690
WP_190017344.1	glycogen/starch synthase [Streptomyces lucensis]	Streptomyces lucensis	689
WP_046422466.1	glycogen/starch synthase [Streptomyces malaysiense]	Streptomyces malaysiense	698
WP_030019577.1	glycogen/starch synthase [Streptomyces monomycini]	Streptomyces monomycini	689
WP_086809447.1	glycogen/starch synthase [Streptomyces murinus]	Streptomyces murinus	698
WP_199572911.1	glycogen/starch synthase [Streptomyces murinus]	Streptomyces murinus	698
WP_220511523.1	glycogen/starch synthase [Streptomyces murinus]	Streptomyces murinus	702
WP_220512611.1	glycogen/starch synthase [Streptomyces murinus]	Streptomyces murinus	702
WP_189819004.1	glycogen/starch synthase [Streptomyces olivaceoviridis]	Streptomyces olivaceoviridis	689
WP_055421588.1	glycogen/starch synthase [Streptomyces pactum]	Streptomyces pactum	692
WP_030648049.1	glycogen/starch synthase [Streptomyces rimosus]	Streptomyces rimosus	689
WP_154823764.1	glycogen/starch synthase [Streptomyces rochei]	Streptomyces rochei	698
WP_085572492.1	glycogen/starch synthase [Streptomyces sp. 13-12-16]	Streptomyces sp. 13-12-16	691
WP_217144552.1	glycogen/starch synthase [Streptomyces sp. AC627_RSS907]	Streptomyces sp. AC627_RSS907	692
WP_199376414.1	glycogen/starch synthase [Streptomyces sp. CRPSP2-6A1]	Streptomyces sp. CRPSP2-6A1	698
WP_087788922.1	glycogen/starch synthase [Streptomyces sp. CS159]	Streptomyces sp. CS159	691
WP_128788687.1	glycogen/starch synthase [Streptomyces sp. endophyte_N2]	Streptomyces sp. endophyte_N2	698
WP_077796497.1	glycogen/starch synthase [Streptomyces sp. JHA26]	Streptomyces sp. JHA26	692
WP_180333563.1	glycogen/starch synthase [Streptomyces sp. NEAU-sy36]	Streptomyces sp. NEAU-sy36	689
WP_030304565.1	glycogen/starch synthase [Streptomyces sp. NRRL F-6131]	Streptomyces sp. NRRL F-6131	700
WP_031074523.1	glycogen/starch synthase [Streptomyces sp. NRRL S-118]	Streptomyces sp. NRRL S-118	711
WP_037860503.1	glycogen/starch synthase [Streptomyces sp. NRRL S-340]	Streptomyces sp. NRRL S-340	693
MBC2902410.1	glycogen/starch synthase [Streptomyces sp. PSKA01]	Streptomyces sp. PSKA01	698
WP_222108877.1	glycogen/starch synthase [Streptomyces sp. PSKA01]	Streptomyces sp. PSKA01	673
WP_111583503.1	glycogen/starch synthase [Streptomyces sp. PsTaAH-130]	Streptomyces sp. PsTaAH-130	698
WP_136099877.1	glycogen/starch synthase [Streptomyces sp. S816]	Streptomyces sp. S816	698
WP_210167809.1	glycogen/starch synthase [Streptomyces sp. SID4946]	Streptomyces sp. SID4946	702
WP_202452552.1	glycogen/starch synthase [Streptomyces sp. SID6139]	Streptomyces sp. SID6139	702
WP_142269838.1	glycogen/starch synthase [Streptomyces sp. SLBN-115]	Streptomyces sp. SLBN-115	692
WP_186780138.1	glycogen/starch synthase [Streptomyces sp. SS06011]	Streptomyces sp. SS06011	691
WP_153815196.1	glycogen/starch synthase [Streptomyces sp. SUK 48]	Streptomyces sp. SUK 48	698
WP_202929603.1	glycogen/starch synthase [Streptomyces sp. TR1341]	Streptomyces sp. TR1341	702
WP_073944510.1	glycogen/starch synthase [Streptomyces sp. TSRI0107]	Streptomyces sp. TSRI0107	692
WP_207823887.1	glycogen/starch synthase [Streptomyces sp. VRA16 Mangrove soil]	Streptomyces sp. VRA16 Mangrove soil	690
WP_181797311.1	glycogen/starch synthase [Streptomyces sp. WELS2]	Streptomyces sp. WELS2	689
WP_053636574.1	glycogen/starch synthase [Streptomyces sp. XY152]	Streptomyces sp. XY152	692
WP_109298033.1	glycogen/starch synthase [Streptomyces spongiicola]	Streptomyces spongiicola	692
WP_116427014.1	glycogen/starch synthase [Streptomyces spongiicola]	Streptomyces spongiicola	692
WP_023589924.1	glycogen/starch synthase [Streptomyces thermolilacinus]	Streptomyces thermolilacinus	714
WP_067133451.1	glycogen/starch synthase [Streptomyces yokosukanensis]	Streptomyces yokosukanensis	653
QNT97216.1	Glycogen synthase [Streptomyces griseofuscus]	Streptomyces griseofuscus	702
AOT57693.1	Glycogen synthase [Streptomyces rubrolavendulae]	Streptomyces rubrolavendulae	714
ROQ35943.1	glycogen synthase [Streptomyces sp. PanSC19]	Streptomyces sp. PanSC19	707
EAU68947.1	glycosyl transferase, group 1 family protein [Stigmatella aurantiaca DW4/3-1]	Stigmatella aurantiaca DW4/3-1	616
WP_143661948.1	glycosyltransferase, partial [Streptomyces glaucescens]	Streptomyces glaucescens	380
OSZ56256.1	glycosyl transferase, partial [Streptomyces pharetrae CZA14]	Streptomyces pharetrae CZA14	676
WP_161270654.1	glycosyltransferase, partial [Streptomyces sp. SID335]	Streptomyces sp. SID335	599
MYR90252.1	glycosyltransferase, partial [Streptomyces sp. SID685]	Streptomyces sp. SID685	600
MYS56800.1	glycosyltransferase, partial [Streptomyces sp. SID6013]	Streptomyces sp. SID6013	530
MYR18674.1	glycosyltransferase, partial [Streptomyces sp. SID6137]	Streptomyces sp. SID6137	634
WP_165283931.1	glycosyltransferase, partial [Streptomyces sp. SID10115]	Streptomyces sp. SID10115	588
WP_165284013.1	glycosyltransferase, partial [Streptomyces sp. SID10115]	Streptomyces sp. SID10115	587
NEA01526.1	glycosyltransferase, partial [Streptomyces sp. SID10116]	Streptomyces sp. SID10116	567
NEA05254.1	glycosyltransferase, partial [Streptomyces sp. SID10116]	Streptomyces sp. SID10116	588
MYS52452.1	glycosyl transferase, partial [Streptomyces sp. SID6013]	Streptomyces sp. SID6013	355
MYS55166.1	glycosyl transferase, partial [Streptomyces sp. SID6013]	Streptomyces sp. SID6013	236
ACE85811.1	glycosyl transferase, putative, gt5B [Cellvibrio japonicus Ueda107]	Cellvibrio japonicus Ueda107	607
WP_052163729.1	glycosyltransferase [Actinoplanes utahensis]	Actinoplanes utahensis	630
WP_052407241.1	glycosyltransferase [Allokutzneria albata]	Allokutzneria albata	692
WP_086819774.1	glycosyltransferase [Allokutzneria sp. NRRL B-24872]	Allokutzneria sp. NRRL B-24872	681
WP_041551639.1	glycosyltransferase [Cellvibrio japonicus]	Cellvibrio japonicus	652
WP_141723869.1	glycosyltransferase [Micromonospora carbonacea]	Micromonospora carbonacea	551
WP_178064674.1	glycosyltransferase [Micromonospora carbonacea]	Micromonospora carbonacea	551
WP_221486624.1	glycosyltransferase [Micromonospora carbonacea]	Micromonospora carbonacea	542
WP_141722181.1	glycosyltransferase [Micromonospora haikouensis]	Micromonospora haikouensis	637
WP_144420255.1	glycosyltransferase [Micromonospora haikouensis]	Micromonospora haikouensis	639
WP_210923993.1	glycosyltransferase [Micromonospora sp. M61]	Micromonospora sp. M61	733
WP_210924001.1	glycosyltransferase [Micromonospora sp. M61]	Micromonospora sp. M61	699
WP_077937776.1	glycosyltransferase [Micromonospora sp. Rc5]	Micromonospora sp. Rc5	638
WP_206539277.1	glycosyltransferase [Nocardiopsis halotolerans]	Nocardiopsis halotolerans	720
WP_193517927.1	glycosyltransferase [Nocardiopsis litoralis]	Nocardiopsis litoralis	712
WP_198504543.1	glycosyltransferase [Streptomyces alfalfae]	Streptomyces alfalfae	255
WP_055569702.1	glycosyltransferase [Streptomyces atriruber]	Streptomyces atriruber	699
WP_062717509.1	glycosyltransferase [Streptomyces caeruleatus]	Streptomyces caeruleatus	693
WP_159399445.1	glycosyltransferase [Streptomyces chartreusis]	Streptomyces chartreusis	635
WP_190045025.1	glycosyltransferase [Streptomyces filamentosus]	Streptomyces filamentosus	699
WP_043506100.1	glycosyltransferase [Streptomyces glaucescens]	Streptomyces glaucescens	694
WP_030691518.1	glycosyltransferase [Streptomyces globisporus]	Streptomyces globisporus	699
WP_030751593.1	glycosyltransferase [Streptomyces griseus]	Streptomyces griseus	699
WP_132821508.1	glycosyl transferase [Streptomyces hainanensis]	Streptomyces hainanensis	670
WP_148025963.1	glycosyltransferase [Streptomyces lavendulae]	Streptomyces lavendulae	698
WP_190156345.1	glycosyltransferase [Streptomyces litmocidini]	Streptomyces litmocidini	699
WP_052410496.1	glycosyltransferase [Streptomyces olivaceus]	Streptomyces olivaceus	641
WP_070387433.1	glycosyltransferase [Streptomyces olivaceus]	Streptomyces olivaceus	641
WP_194278786.1	glycosyltransferase [Streptomyces olivaceus]	Streptomyces olivaceus	487
WP_195890320.1	glycosyltransferase [Streptomyces olivaceus]	Streptomyces olivaceus	641
WP_150193052.1	glycosyltransferase [Streptomyces parvus]	Streptomyces parvus	699
WP_132929465.1	glycosyltransferase [Streptomyces sp. 8K308]	Streptomyces sp. 8K308	654
WP_136326009.1	glycosyltransferase [Streptomyces sp. A0642]	Streptomyces sp. A0642	699
WP_136241994.1	glycosyltransferase [Streptomyces sp. A1499]	Streptomyces sp. A1499	692
QNF60885.1	glycosyl transferase [Streptomyces sp. Ae707_A7]	Streptomyces sp. Ae707_A7	641
WP_123972636.1	glycosyltransferase [Streptomyces sp. Ag109_O5-1]	Streptomyces sp. Ag109_O5-1	650
WP_132838627.1	glycosyltransferase [Streptomyces sp. BK205]	Streptomyces sp. BK205	641
WP_109184960.1	glycosyltransferase [Streptomyces sp. CS081A]	Streptomyces sp. CS081A	704
WP_051159469.1	glycosyltransferase [Streptomyces sp. FXJ7.023]	Streptomyces sp. FXJ7.023	641
WP_051769206.1	glycosyltransferase [Streptomyces sp. NRRL F-6131]	Streptomyces sp. NRRL F-6131	719
WP_062772971.1	glycosyltransferase [Streptomyces sp. NRRL S-1521]	Streptomyces sp. NRRL S-1521	692
WP_159049417.1	glycosyltransferase [Streptomyces sp. NRRL WC-3618]	Streptomyces sp. NRRL WC-3618	655
WP_123457630.1	glycosyltransferase [Streptomyces sp. PanSC19]	Streptomyces sp. PanSC19	699
MYR01890.1	glycosyltransferase [Streptomyces sp. SID6139]	Streptomyces sp. SID6139	698
NEE07455.1	glycosyltransferase [Streptomyces sp. SID7499]	Streptomyces sp. SID7499	635
NDK24961.1	glycosyltransferase [Streptomyces sp. TR1341]	Streptomyces sp. TR1341	698
WP_166623576.1	glycosyltransferase [Streptomyces sp. VN1]	Streptomyces sp. VN1	641
GBP99659.1	glycosyl transferase [Streptomyces spongiicola]	Streptomyces spongiicola	697
WP_189979130.1	glycosyltransferase [Streptomyces termitum]	Streptomyces termitum	698
WP_150188045.1	glycosyltransferase [Streptomyces venezuelae]	Streptomyces venezuelae	695
CAL64854.1	glycosyltransferase GacS [Streptomyces glaucescens]	Streptomyces glaucescens	699
MBA9044099.1	glycosyltransferase involved in cell wall biosynthesis [Streptomyces murinus]	Streptomyces murinus	698
MBA9051789.1	glycosyltransferase involved in cell wall biosynthesis [Streptomyces murinus]	Streptomyces murinus	698
SCF35478.1	Glycosyl transferases group 1 [Micromonospora carbonacea]	Micromonospora carbonacea	638
WP_017572529.1	HAD hydrolase family protein [Nocardiopsis halotolerans]	Nocardiopsis halotolerans	958
WP_193517873.1	HAD hydrolase family protein [Nocardiopsis litoralis]	Nocardiopsis litoralis	958
WP_107058173.1	HAD hydrolase family protein [Streptomyces globisporus]	Streptomyces globisporus	1030
WP_190155967.1	HAD hydrolase family protein [Streptomyces litmocidini]	Streptomyces litmocidini	1029
WP_150193018.1	HAD hydrolase family protein [Streptomyces parvus]	Streptomyces parvus	1030
WP_136325713.1	HAD hydrolase family protein [Streptomyces sp. A0642]	Streptomyces sp. A0642	1030
WP_217144517.1	HAD hydrolase family protein [Streptomyces sp. AC627_RSS907]	Streptomyces sp. AC627_RSS907	1068
WP_109184520.1	HAD hydrolase family protein [Streptomyces sp. CS081A]	Streptomyces sp. CS081A	1030
WP_159106967.1	HAD-IIB family hydrolase [Streptomyces coelicoflavus]	Streptomyces coelicoflavus	1027
WP_164413957.1	HAD-IIB family hydrolase [Streptomyces coelicoflavus]	Streptomyces coelicoflavus	1027
WP_170313947.1	HAD-IIB family hydrolase [Streptomyces filamentosus]	Streptomyces filamentosus	1052
WP_063831116.1	HAD-IIB family hydrolase [Streptomyces griseus]	Streptomyces griseus	1058
WP_078961832.1	HAD-IIB family hydrolase [Streptomyces hygroscopicus]	Streptomyces hygroscopicus	1017
WP_079105283.1	HAD-IIB family hydrolase [Streptomyces hygroscopicus]	Streptomyces hygroscopicus	1018
WP_079115515.1	HAD-IIB family hydrolase [Streptomyces hygroscopicus]	Streptomyces hygroscopicus	1018
WP_079145204.1	HAD-IIB family hydrolase [Streptomyces hygroscopicus]	Streptomyces hygroscopicus	1017
WP_102865533.1	HAD-IIB family hydrolase [Streptomyces hygroscopicus]	Streptomyces hygroscopicus	1017
WP_107308104.1	HAD-IIB family hydrolase [Streptomyces hygroscopicus]	Streptomyces hygroscopicus	1017
WP_220046882.1	HAD-IIB family hydrolase [Streptomyces hygroscopicus]	Streptomyces hygroscopicus	1017
WP_159027765.1	HAD-IIB family hydrolase [Streptomyces pactum]	Streptomyces pactum	1083
WP_179232260.1	HAD-IIB family hydrolase [Streptomyces sp. CS159]	Streptomyces sp. CS159	1027
WP_171990712.1	HAD-IIB family hydrolase [Streptomyces sp. JHA26]	Streptomyces sp. JHA26	1088
AZM79266.1	HAD-IIB family hydrolase [Streptomyces sp. KPB2]	Streptomyces sp. KPB2	1061
WP_079150030.1	HAD-IIB family hydrolase [Streptomyces sp. NBRC 109436]	Streptomyces sp. NBRC 109436	1017
WP_123456739.1	HAD-IIB family hydrolase [Streptomyces sp. PanSC19]	Streptomyces sp. PanSC19	1029
WP_164883725.1	HAD-IIB family hydrolase [Streptomyces sp. S10(2018)]	Streptomyces sp. S10(2018)	1088
WP_160160038.1	HAD-IIB family hydrolase [Streptomyces sp. SLBN-115]	Streptomyces sp. SLBN-115	1097
WP_186780134.1	HAD-IIB family hydrolase [Streptomyces sp. SS06011]	Streptomyces sp. SS06011	1027
WP_079187038.1	HAD-IIB family hydrolase [Streptomyces sp. TSRI0107]	Streptomyces sp. TSRI0107	1008
WP_162602772.1	HAD-IIB family hydrolase [Streptomyces spongiicola]	Streptomyces spongiicola	1102
WP_172607592.1	HAD-IIB family hydrolase [Streptomyces spongiicola]	Streptomyces spongiicola	1094
WP_030327176.1	hypothetical protein [Streptomyces sp. NRRL B-3229]	Streptomyces sp. NRRL B-3229	131
WP_044838272.1	hypothetical protein [Thalassomonas viridans]	Thalassomonas viridans	654
OWA21185.1	hypothetical protein B9W64_05765 [Streptomyces sp. CS159]	Streptomyces sp. CS159	1061
OSP02675.1	hypothetical protein BWZ23_30775 [Streptomyces griseofuscus]	Streptomyces griseofuscus	735
TGZ15764.1	hypothetical protein DV517_07370 [Streptomyces sp. S816]	Streptomyces sp. S816	702
MBB4902007.1	hypothetical protein FHS37_006099 [Streptomyces griseostramineus]	Streptomyces griseostramineus	697
NYI04215.1	hypothetical protein FHU37_001158 [Allostreptomyces psammosilenae]	Allostreptomyces psammosilenae	722
NYI04219.1	hypothetical protein FHU37_001162 [Allostreptomyces psammosilenae]	Allostreptomyces psammosilenae	730
GHD24896.1	hypothetical protein GCM10007147_21580 [Nocardiopsis litoralis]	Nocardiopsis litoralis	718
GGS80437.1	hypothetical protein GCM10010206_48790 [Streptomyces cinerochromogenes]	Streptomyces cinerochromogenes	697
GGS80457.1	hypothetical protein GCM10010206_48820 [Streptomyces cinerochromogenes]	Streptomyces cinerochromogenes	1004
GGS29423.1	hypothetical protein GCM10010221_28950 [Streptomyces parvus]	Streptomyces parvus	707
GGR56707.1	hypothetical protein GCM10010236_05940 [Streptomyces eurythermus]	Streptomyces eurythermus	1004
GGR56724.1	hypothetical protein GCM10010236_05970 [Streptomyces eurythermus]	Streptomyces eurythermus	697
GGQ18181.1	hypothetical protein GCM10010266_46830 [Streptomyces griseomycini]	Streptomyces griseomycini	697
GGU81150.1	hypothetical protein GCM10010275_14970 [Streptomyces litmocidini]	Streptomyces litmocidini	707
GGZ14922.1	hypothetical protein GCM10010300_68640 [Streptomyces olivaceoviridis]	Streptomyces olivaceoviridis	697
GGZ14938.1	hypothetical protein GCM10010300_68670 [Streptomyces olivaceoviridis]	Streptomyces olivaceoviridis	1007
GHA90361.1	hypothetical protein GCM10010305_37390 [Streptomyces termitum]	Streptomyces termitum	1036
GHA90371.1	hypothetical protein GCM10010305_37410 [Streptomyces termitum]	Streptomyces termitum	706
GGW63301.1	hypothetical protein GCM10010503_45450 [Streptomyces lucensis JCM 4490]	Streptomyces lucensis JCM 4490	697
GGW63322.1	hypothetical protein GCM10010503_45480 [Streptomyces lucensis JCM 4490]	Streptomyces lucensis JCM 4490	1005
GHG26531.1	hypothetical protein GCM10017667_73750 [Streptomyces filamentosus]	Streptomyces filamentosus	707
GHG26543.1	hypothetical protein GCM10017667_73770 [Streptomyces filamentosus]	Streptomyces filamentosus	1060
GHE97817.1	hypothetical protein GCM10018772_22710 [Streptomyces fumanus]	Streptomyces fumanus	697
KAF0651623.1	hypothetical protein K701_01455 [Streptomyces fradiae ATCC 10745 = DSM 40063]	Streptomyces fradiae ATCC 10745 = DSM 40063	714
NUR24537.1	MAG: glycosyltransferase, partial [Catenulispora sp.]	Catenulispora sp.	119
NUT33756.1	MAG: glycosyltransferase, partial [Hamadaea sp.]	Hamadaea sp.	706
NUR93652.1	MAG: glycosyltransferase, partial [Kribbellaceae bacterium]	Kribbellaceae bacterium	595
NUR40762.1	MAG: glycosyltransferase, partial [Streptomyces sp.]	Streptomyces sp.	70
NUS14261.1	MAG: glycosyltransferase, partial [Streptomyces sp.]	Streptomyces sp.	660
NUT31434.1	MAG: glycosyltransferase [Hamadaea sp.]	Hamadaea sp.	698
NUT36998.1	MAG: glycosyltransferase [Hamadaea sp.]	Hamadaea sp.	704
MBV9449192.1	MAG: glycosyltransferase [Streptosporangiaceae bacterium]	Streptosporangiaceae bacterium	541
OFZ39077.1	MAG: hypothetical protein A2385_07850 [Bdellovibrionales bacterium RIFOXYB1_FULL_39_21]	Bdellovibrionales bacterium RIFOXYB1_FULL_39_21	532
WP_007388266.1	MULTISPECIES: Cof-type HAD-IIB family hydrolase [Streptomyces]	Streptomyces	1027
WP_158717700.1	MULTISPECIES: Cof-type HAD-IIB family hydrolase [Streptomyces]	Streptomyces	1084
WP_007388263.1	MULTISPECIES: glycogen/starch synthase [Streptomyces]	Streptomyces	691
WP_030794164.1	MULTISPECIES: glycogen/starch synthase [Streptomyces]	Streptomyces	689
WP_030831786.1	MULTISPECIES: glycogen/starch synthase [Streptomyces]	Streptomyces	692
WP_064455528.1	MULTISPECIES: glycogen/starch synthase [Streptomyces]	Streptomyces	690
WP_189751702.1	MULTISPECIES: glycogen/starch synthase [Streptomyces]	Streptomyces	689
WP_014690636.1	MULTISPECIES: glycogen/starch synthase [unclassified Actinoplanes]	unclassified Actinoplanes	709
WP_014690639.1	MULTISPECIES: glycogen/starch synthase [unclassified Actinoplanes]	unclassified Actinoplanes	734
WP_093681573.1	MULTISPECIES: glycogen/starch synthase [unclassified Streptomyces]	unclassified Streptomyces	698
WP_125635997.1	MULTISPECIES: glycogen/starch synthase [unclassified Streptomyces]	unclassified Streptomyces	691
WP_161376553.1	MULTISPECIES: glycogen/starch synthase [unclassified Streptomyces]	unclassified Streptomyces	691
WP_202440445.1	MULTISPECIES: glycogen/starch synthase [unclassified Streptomyces]	unclassified Streptomyces	702
WP_076688490.1	MULTISPECIES: glycosyltransferase [Streptomyces]	Streptomyces	692
WP_150175427.1	MULTISPECIES: glycosyltransferase [Streptomyces]	Streptomyces	695
WP_158688383.1	MULTISPECIES: glycosyltransferase [Streptomyces]	Streptomyces	646
WP_164713084.1	MULTISPECIES: HAD-IIB family hydrolase [unclassified Streptomyces]	unclassified Streptomyces	1027
WP_210918227.1	MULTISPECIES: HAD-IIB family hydrolase [unclassified Streptomyces]	unclassified Streptomyces	1027
WP_107058310.1	NUDIX domain-containing protein [Streptomyces achromogenes]	Streptomyces achromogenes	829
CAL64851.1	putative glycosyltransferase GacI [Streptomyces glaucescens]	Streptomyces glaucescens	1028
